# Supplementary material for: Pan-Cancer Landscape of NEIL3 in Tumor Microenvironment: A Promising Predictor for Chemotherapy and Immunotherapy
Source: Cancers (Basel). 2022 Dec 24;15(1):109. doi: 10.3390/cancers15010109 (PMC9817722; doi:10.3390/cancers15010109)
Supplement: Supplementary file 1 [file cancers-15-00109-s001.zip]

Archive with 19 entries (19 files):
- Supplementary Fig S1 forest.pdf
- Supplementary Fig S10 Est Immune Score.pdf
- Supplementary Fig S11 ESTIMATE Score.pdf
- Supplementary Fig S12 Stromal Score.pdf
- Supplementary Fig S13 inflammatory factor.pdf
- Supplementary Fig S14 immune subtypes.pdf
- Supplementary Fig S15 EMT.pdf
- Supplementary Fig S16 GSEA.pdf
- Supplementary Fig S2 grade.pdf
- Supplementary Fig S3 stage.pdf
- Supplementary Fig S4 DFI.pdf
- Supplementary Fig S5 DSS.pdf
- Supplementary Fig S6 OS.pdf
- Supplementary Fig S7 PFI.pdf
- Supplementary Fig S8 mutation pancancer.pdf
- Supplementary Fig S9 33cancers immune infiltration.pdf
- Supplementary Figure S17 Original Western Blot.pdf
- Supplementary Table S1 qPCR primer.xlsx
- Supplementary Table S2 clinical.xlsx
