# Supplementary material for: Pan-Cancer Landscape of NEIL3 in Tumor Microenvironment: A Promising Predictor for Chemotherapy and Immunotherapy
Source: Cancers (Basel). 2022 Dec 24;15(1):109. doi: 10.3390/cancers15010109 (PMC9817722; doi:10.3390/cancers15010109)
Supplement: Supplementary file 1 [file cancers-15-00109-s001.zip › Supplementary Table S1 qPCR primer.xlsx]

## Sheet: Sheet1
Primer	Sequence (5'to 3')
CD276-F	CTGGCTTTCGTGTGCTGGAGAA
CD276-R	GCTGTCAGAGTGTTTCAGAGGC
CD27-F	CAGAGAGGCACTACTGGGCT
CD27-R	CGGTATGCAAGGATCACACTG
CD44-F	CTGCCGCTTTGCAGGTGTA
CD44-R	CATTGTGGGCAAGGTGCTATT
CD80-F	AAACTCGCATCTACTGGCAAA
CD80-R	GGTTCTTGTACTCGGGCCATA
CD86-F	CTGCTCATCTATACACGGTTACC
CD86-R	GGAAACGTCGTACAGTTCTGTG
CTLA4-F	CATGATGGGGAATGAGTTGACC
CTLA4-R	TCAGTCCTTGGATAGTGAGGTTC
CX3CL1-F	ACCACGGTGTGACGAAATG
CX3CL1-R	TGTTGATAGTGGATGAGCAAAGC
CX3CR1-F	ACTTTGAGTACGATGATTTGGCT
CX3CR1-R	GGTAAATGTCGGTGACACTCTT
CXCL12-F	ATTCTCAACACTCCAAACTGTGC
CXCL12-R	ACTTTAGCTTCGGGTCAATGC
CXCR1-F	CCCTGGATGCCACTGAGATTC
CXCR1-R	CACGATGACGTGCCAAGAA
GAPDH-F	TGTGGGCATCAATGGATTTGG
GAPDH-R	ACACCATGTATTCCGGGTCAAT
ICOS-F	CAGGAGAAATCAATGGTTCTGCC
ICOS-R	CCTTTTGTCTTAGTGAGATCGCA
IL8-F	ACTGAGAGTGATTGAGAGTGGAC
IL8-R	AACCCTCTGCACCCAGTTTTC
LAG3-F	GCGGGGACTTCTCGCTATG
LAG3-R	GGCTCTGAGAGATCCTGGGG
LAIR1-F	ATCGGGGTCTCAGTGGTCTTC
LAIR1-R	TGCTTTATCTGATTCTGGCGATG
LGALS9-F	TCTGGGACTATTCAAGGAGGTC
LGALS9-R	CCACTGGAGCTGAGAACGG
NEIL3-F	GTCCTAATTGTGGTCAGTGCC
NEIL3-R	TCCAGTGCTCTTCCGACTTC
PDL1-F	TGGCATTTGCTGAACGCATTT
PDL1-R	TGCAGCCAGGTCTAATTGTTTT
TGFBR1-F	CACAGAGTGGGAACAAAAAGGT
TGFBR1-R	CCAATGGAACATCGTCGAGCA
TIGIT-F	TCTGCATCTATCACACCTACCC
TIGIT-R	CCACCACGATGACTGCTGT
TNFRSF14-F	GTGCAGTCCAGGTTATCGTGT
TNFRSF14-R	CACTTGCTTAGGCCATTGAGG
