# Supplementary material for: Pan-Cancer Landscape of NEIL3 in Tumor Microenvironment: A Promising Predictor for Chemotherapy and Immunotherapy
Source: Cancers (Basel). 2022 Dec 24;15(1):109. doi: 10.3390/cancers15010109 (PMC9817722; doi:10.3390/cancers15010109)
Supplement: Supplementary file 1 [file cancers-15-00109-s001.zip › Supplementary Table S2 clinical.xlsx]

## Sheet: Sheet1
ID	expression	OS_time	OS_status	group	Gender	Age	Size	Grade	Stage	AFP
365	12	21	1	high	Male	<=50	<=5	G2	I	>400
369	4	3.4	1	low	Male	<=50	>5	G2	III	<=400
374	12	43.7	1	high	Male	>50	<=5	G2	I	<=400
375	8	8.1	1	low	Female	<=50	>5	G2	I	>400
378	8	41.9	1	low	Female	>50	<=5	G2	I	<=400
382	6	97.4	0	low	Male	<=50	<=5	G2	I	<=400
383	12	12.6	1	high	Female	<=50	<=5	G2	I	>400
386	12	19.6	1	high	Male	>50	<=5	G2	I	>400
390	3	92.8	0	low	Male	<=50	>5	G2	III	>400
393	8	26	1	low	Male	<=50	<=5	G2	I	>400
400	12	4.9	1	high	Male	<=50	<=5	G2	III	<=400
405	12	5.3	1	high	Male	>50	>5	G2	I	>400
409	12	40.4	1	high	Male	>50	>5	G3	I	<=400
411	12	51.7	1	high	Female	>50	>5	G2	I	>400
422	4	93.8	0	low	Male	<=50	>5	G2	I	>400
431	8	88.6	0	low	Male	>50	<=5	G2	I	>400
433	12	15.9	1	high	Male	<=50	>5	G2	I	<=400
440	12	20.2	1	high	Female	<=50	>5	G2	III	>400
451	12	37.2	1	high	Male	>50	<=5	G2	I	<=400
452	12	18.6	1	high	Male	<=50	>5	G2	I	<=400
454	8	22.9	1	low	Male	>50	>5	G2	III	<=400
457	8	85.6	0	low	Male	<=50	<=5	G2	I	>400
460	12	80.7	0	high	Male	>50	<=5	G3	I	<=400
466	9	92.9	0	low	Male	<=50	<=5	G2	I	<=400
516	6	85.1	0	low	Male	<=50	>5	G2	I	<=400
520	12	3.6	1	high	Male	<=50	>5	G2	IV	>400
523	12	11.4	1	high	Male	<=50	>5	G2	I	<=400
527	12	5	1	high	Male	<=50	>5	G2	III	>400
544	12	10.5	0	high	Male	<=50	<=5	G2	II	>400
555	12	79.8	0	high	Male	<=50	>5	G1	I	>400
556	12	9.5	1	high	Male	<=50	>5	G2	III	>400
558	12	2	1	high	Male	>50	>5	G2	I	>400
559	12	80.6	0	high	Male	>50	>5	G2	I	<=400
560	12	14	1	high	Female	<=50	>5	G2	III	>400
564	9	57.9	1	low	Male	<=50	<=5	G2	II	<=400
571	4	79.4	0	low	Male	<=50	>5	G2	I	<=400
573	8	18.4	1	low	Male	>50	>5	G2	I	<=400
579	12	7.3	0	high	Male	<=50	>5	G2	III	>400
585	1	20.6	0	low	Male	<=50	<=5	G2
586	12	46	0	high	Male	<=50	<=5	G2	I	>400
588	0	79	0	low	Female	<=50	>5	G2	I	>400
591	4	80.3	0	low	Male	<=50	>5	G2	I	>400
592	12	7.1	0	high	Male	>50	>5	G2	III	<=400
595	4	58.1	0	low	Male	<=50	<=5	G2	I	>400
597	12	10.2	1	high	Male	>50	>5	G2	III	>400
598	12	11.6	1	high	Male	<=50	>5	G2	IV	>400
602	12	81.7	0	high	Male	>50	>5	G2	I	<=400
605	12	39.9	1	high	Male	<=50	>5	G3	I	<=400
607	12	6.3	1	high	Male	>50	>5	G2	III	<=400
613	12	54.9	0	high	Female	<=50	<=5	G2	I	>400
615	12	77.1	0	high	Male	>50	>5	G2	I	>400
617	12	16.3	0	high	Male	>50	>5	G2	I	<=400
624	8	50.8	0	low	Male	<=50	<=5	G2	I	>400
625	6	77.6	0	low	Male	>50	<=5	G2	I	<=400
630	12	79.4	0	high	Male	>50	>5	G3	I	<=400
632	12	76.3	0	high	Male	<=50	>5	G2	I	<=400
635	12	34.1	1	high	Female	<=50	>5	G2	III	>400
636	9	76	0	low	Male	<=50	>5	G2	I	<=400
640	12	1.7	0	high	Male	<=50	>5	G2	III	>400
641	3	79.7	0	low	Male	<=50	<=5	G2	I	>400
648	12	17.2	1	high	Male	<=50	>5	G2	IV	>400
655	12	64	1	high	Male	>50	<=5	G2	I	<=400
657	12	3.9	1	high	Male	<=50	>5	G1	I
662	12	16.7	1	high	Male	>50	>5	G2	IV	<=400
663	12	18.8	0	high	Male	>50	<=5	G2	I	>400
666	8	73.1	0	low	Male	>50	<=5	G2	I	>400
668	12	78.3	0	high	Female	<=50	>5	G2	I
669	8	73.4	1	low	Male	>50	<=5	G2	I	>400
674	12	74.8	0	high	Male	<=50	>5	G2	I	<=400
677	12	20.8	0	high	Male	<=50	>5	G2	I	<=400
678	4	88.5	0	low	Male	>50	>5	G2	I	>400
681	12	38.2	1	high	Male	>50	>5	G2	I	<=400
690	12	8.9	1	high	Male	>50	>5	G2	IV	<=400
693	4	4.5	1	low	Male	>50	<=5	G3
695	12	39.2	0	high	Male	<=50	>5	G2	I	<=400
698	6	48.2	0	low	Male	<=50	<=5	G2	I	>400
701	12	43	0	high	Male	<=50	>5	G1
703	12	70.5	0	high	Male	>50	<=5	G2	I	<=400
704	12	7	1	high	Male	>50	>5	G2	I	>400
705	9	74.3	0	low	Male	<=50	<=5	G2	I	<=400
707	8	60.1	1	low	Male	>50	>5	G2	I	<=400
708	12	12	1	high	Male	>50	>5	G2	I	<=400
709	12	22.3	0	high	Female	>50	<=5	G2	I	>400
710	9	50.3	1	low	Male	<=50	>5	G2	I	>400
713	4	2.8	1	low	Male	<=50	>5	G2	IV	>400
717	4	29.7	0	low	Male	<=50	>5	G2	I	<=400
720	8	11.3	1	low	Male	<=50	>5	G2	III	>400
721	6	71.8	0	low	Male	<=50	>5	G2	I	<=400
725	8	72.1	0	low	Male	<=50	<=5	G2	I	<=400
728	12	1.9	0	high	Male	>50	>5	G2	I	<=400
730	6	37	1	low	Male	<=50	>5	G3	I	<=400
731	6	6.1	1	low	Male	<=50	>5	G2	III	<=400
732	8	20.6	1	low	Female	>50	>5	G2	I	<=400
736	12	74.1	0	high	Male	<=50	<=5	G2	I	>400
737	12	5.8	1	high	Male	<=50	>5	G2	I	>400
738	12	71.6	0	high	Female	>50	>5	G2	I	>400
741	8	68.8	0	low	Male	<=50	>5	G2	I	<=400
746	12	73.1	0	high	Male	>50	>5	G2	IV	<=400
749	12	67.2	0	high	Male	<=50	>5	G2	I	<=400
753	12	68.9	0	high	Male	<=50	<=5	G2	II	>400
754	12	1.3	1	high	Male	<=50	>5	G2	IV	<=400
767	12	17.8	1	high	Male	<=50	>5	G2	IV	>400
773	8	69.2	0	low	Male	<=50	<=5	G2	I	<=400
784	8	6.7	1	low	Male	<=50	>5	G2	I	>400
788	4	59.1	1	low	Male	>50	>5	G2	I	<=400
790	8	34.9	1	low	Male	<=50	<=5	G2	II	<=400
796	12	57.8	0	high	Male	>50	<=5	G2	II	<=400
798	12	13.3	1	high	Male	<=50	>5	G2	III	<=400
800	12	64.3	0	high	Female	<=50	>5	G2	I	>400
804	4	69.7	0	low	Male	<=50	>5	G2	I	>400
822	8	64.2	0	low	Male	<=50	>5	G2	IV	<=400
827	12	8.1	1	high	Male	<=50	>5	G2	III	>400
831	12	10	1	high	Female	>50	>5	G2	I	>400
833	12	11.2	0	high	Male	>50	>5	G2	I	<=400
834	12	65.2	0	high	Male	<=50	>5	G2	IV	>400
835	12	61.1	0	high	Male	>50	<=5	G3	I	<=400
838	9	61.7	0	low	Male	<=50	>5	G2	I	<=400
841	8	63.9	0	low	Male	<=50	>5	G2	III	<=400
